# Supplementary material for: Convenient Preparation and Spectroscopic Characterization of 7R-Hydroxymatairesinol
Source: Molecules. 2021 Sep 26;26(19):5838. doi: 10.3390/molecules26195838 (PMC8512340; doi:10.3390/molecules26195838)
Supplement: Supplementary file 1 [file molecules-26-05838-s001.zip]

Archive with 1 entries (1 files):
- molecules-1373120-supplementary.pdf
